# Supplementary material for: A Preliminary Study of the Potential Molecular Mechanisms of Individual Growth and Rumen Development in Calves with Different Feeding Patterns
Source: Microorganisms. 2023 Sep 28;11(10):2423. doi: 10.3390/microorganisms11102423 (PMC10609084; doi:10.3390/microorganisms11102423)
Supplement: Supplementary file 1 [file microorganisms-11-02423-s001.zip]

Archive with 3 entries (3 files):
- Supplementary Table S4.xlsx
- Supplementary Table S5.xlsx
- Supplementary_Material.pdf
