# Supplementary material for: A Preliminary Study of the Potential Molecular Mechanisms of Individual Growth and Rumen Development in Calves with Different Feeding Patterns
Source: Microorganisms. 2023 Sep 28;11(10):2423. doi: 10.3390/microorganisms11102423 (PMC10609084; doi:10.3390/microorganisms11102423)
Supplement: Supplementary file 1 [file microorganisms-11-02423-s001.zip › Supplementary Table S4.xlsx]

## Sheet: Sheet1
Table S4. Composition of metabolic pathways based on the first-level and second-level in the KEGG
ko	Definition	First Level KEGG function	Second Level KEGG function	Mean
ko02024	Quorum sensing	Cellular Processes	Cellular community - prokaryotes	355739
ko04112	Cell cycle - Caulobacter	Cellular Processes	Cell growth and death	193519
ko05111	Biofilm formation - Vibrio cholerae	Cellular Processes	Cellular community - prokaryotes	85596.5
ko02040	Flagellar assembly	Cellular Processes	Cell motility	75986.7
ko02026	Biofilm formation - Escherichia coli	Cellular Processes	Cellular community - prokaryotes	75422.2
ko04217	Necroptosis	Cellular Processes	Cell growth and death	65161
ko04146	Peroxisome	Cellular Processes	Transport and catabolism	59931.9
ko02030	Bacterial chemotaxis	Cellular Processes	Cell motility	56380.9
ko04216	Ferroptosis	Cellular Processes	Cell growth and death	39626.8
ko02025	Biofilm formation - Pseudomonas aeruginosa	Cellular Processes	Cellular community - prokaryotes	38666.4
ko04142	Lysosome	Cellular Processes	Transport and catabolism	28673.6
ko04210	Apoptosis	Cellular Processes	Cell growth and death	13765.7
ko04214	Apoptosis - fly	Cellular Processes	Cell growth and death	6777.54
ko04138	Autophagy - yeast	Cellular Processes	Transport and catabolism	1854.86
ko04113	Meiosis - yeast	Cellular Processes	Cell growth and death	1083.09
ko04140	Autophagy - animal	Cellular Processes	Transport and catabolism	294.004
ko04110	Cell cycle	Cellular Processes	Cell growth and death	277.152
ko04530	Tight junction	Cellular Processes	Cellular community - eukaryotes	277.152
ko04145	Phagosome	Cellular Processes	Transport and catabolism	124.393
ko02010	ABC transporters	Environmental Information Processing	Membrane transport	511869
ko02020	Two-component system	Environmental Information Processing	Signal transduction	302044
ko03070	Bacterial secretion system	Environmental Information Processing	Membrane transport	179500
ko02060	Phosphotransferase system (PTS)	Environmental Information Processing	Membrane transport	48714.6
ko04066	HIF-1 signaling pathway	Environmental Information Processing	Signal transduction	33842.1
ko04070	Phosphatidylinositol signaling system	Environmental Information Processing	Signal transduction	18229.7
ko04151	PI3K-Akt signaling pathway	Environmental Information Processing	Signal transduction	16704.9
ko04152	AMPK signaling pathway	Environmental Information Processing	Signal transduction	12908.7
ko04016	MAPK signaling pathway - plant	Environmental Information Processing	Signal transduction	7785.47
ko04068	FoxO signaling pathway	Environmental Information Processing	Signal transduction	6867.53
ko04013	MAPK signaling pathway - fly	Environmental Information Processing	Signal transduction	6104.17
ko04072	Phospholipase D signaling pathway	Environmental Information Processing	Signal transduction	3669.48
ko04080	Neuroactive ligand-receptor interaction	Environmental Information Processing	Signaling molecules and interaction	1922.11
ko04371	Apelin signaling pathway	Environmental Information Processing	Signal transduction	246.809
ko04150	mTOR signaling pathway	Environmental Information Processing	Signal transduction	246.809
ko04071	Sphingolipid signaling pathway	Environmental Information Processing	Signal transduction	9.53336
ko04011	MAPK signaling pathway - yeast	Environmental Information Processing	Signal transduction	5.34228
ko04391	Hippo signaling pathway - fly	Environmental Information Processing	Signal transduction	1.83617
ko04392	Hippo signaling pathway - multiple species	Environmental Information Processing	Signal transduction	1.83617
ko03010	Ribosome	Genetic Information Processing	Translation	839294
ko00970	Aminoacyl-tRNA biosynthesis	Genetic Information Processing	Translation	417952
ko03440	Homologous recombination	Genetic Information Processing	Replication and repair	406889
ko03430	Mismatch repair	Genetic Information Processing	Replication and repair	333623
ko03030	DNA replication	Genetic Information Processing	Replication and repair	284059
ko03060	Protein export	Genetic Information Processing	Folding, sorting and degradation	192910
ko03018	RNA degradation	Genetic Information Processing	Folding, sorting and degradation	184729
ko03420	Nucleotide excision repair	Genetic Information Processing	Replication and repair	162791
ko03410	Base excision repair	Genetic Information Processing	Replication and repair	151339
ko03020	RNA polymerase	Genetic Information Processing	Transcription	75198.9
ko04122	Sulfur relay system	Genetic Information Processing	Folding, sorting and degradation	58607.6
ko04141	Protein processing in endoplasmic reticulum	Genetic Information Processing	Folding, sorting and degradation	43012.9
ko03013	RNA transport	Genetic Information Processing	Translation	27743.7
ko03008	Ribosome biogenesis in eukaryotes	Genetic Information Processing	Translation	20522.2
ko03022	Basal transcription factors	Genetic Information Processing	Transcription	831.096
ko03050	Proteasome	Genetic Information Processing	Folding, sorting and degradation	762.868
ko03460	Fanconi anemia pathway	Genetic Information Processing	Replication and repair	726.241
ko03015	mRNA surveillance pathway	Genetic Information Processing	Translation	511.183
ko03450	Non-homologous end-joining	Genetic Information Processing	Replication and repair	333.325
ko01501	beta-Lactam resistance	Human Diseases	Drug resistance: Antimicrobial	124052
ko01502	Vancomycin resistance	Human Diseases	Drug resistance: Antimicrobial	99766.8
ko01503	Cationic antimicrobial peptide (CAMP) resistance	Human Diseases	Drug resistance: Antimicrobial	71833.9
ko01523	Antifolate resistance	Human Diseases	Drug resistance: Antineoplastic	70117.1
ko05134	Legionellosis	Human Diseases	Infectious diseases: Bacterial	53888.5
ko05152	Tuberculosis	Human Diseases	Infectious diseases: Bacterial	49804.9
ko05418	Fluid shear stress and atherosclerosis	Human Diseases	Cardiovascular diseases	49763.9
ko05206	MicroRNAs in cancer	Human Diseases	Cancers: Overview	36935.3
ko04931	Insulin resistance	Human Diseases	Endocrine and metabolic diseases	36445.3
ko05230	Central carbon metabolism in cancer	Human Diseases	Cancers: Overview	32946.5
ko05120	Epithelial cell signaling in Helicobacter pylori infection	Human Diseases	Infectious diseases: Bacterial	31212.1
ko05200	Pathways in cancer	Human Diseases	Cancers: Overview	18829.5
ko05010	Alzheimer's disease	Human Diseases	Neurodegenerative diseases	17168.8
ko05205	Proteoglycans in cancer	Human Diseases	Cancers: Overview	17162.4
ko05132	Salmonella infection	Human Diseases	Infectious diseases: Bacterial	15837
ko05215	Prostate cancer	Human Diseases	Cancers: Specific types	15700
ko04940	Type I diabetes mellitus	Human Diseases	Endocrine and metabolic diseases	15171
ko05340	Primary immunodeficiency	Human Diseases	Immune diseases	13817.6
ko04930	Type II diabetes mellitus	Human Diseases	Endocrine and metabolic diseases	13746.4
ko05203	Viral carcinogenesis	Human Diseases	Cancers: Overview	13736
ko05165	Human papillomavirus infection	Human Diseases	Infectious diseases: Viral	13245.9
ko05133	Pertussis	Human Diseases	Infectious diseases: Bacterial	8948.45
ko05016	Huntington's disease	Human Diseases	Neurodegenerative diseases	6971.74
ko01524	Platinum drug resistance	Human Diseases	Drug resistance: Antineoplastic	4911.49
ko05231	Choline metabolism in cancer	Human Diseases	Cancers: Overview	3704.36
ko05150	Staphylococcus aureus infection	Human Diseases	Infectious diseases: Bacterial	2700.57
ko05166	HTLV-I infection	Human Diseases	Infectious diseases: Viral	2400.89
ko05211	Renal cell carcinoma	Human Diseases	Cancers: Specific types	2170.82
ko05146	Amoebiasis	Human Diseases	Infectious diseases: Parasitic	1606.37
ko05225	Hepatocellular carcinoma	Human Diseases	Cancers: Specific types	958.688
ko05169	Epstein-Barr virus infection	Human Diseases	Infectious diseases: Viral	691.755
ko05014	Amyotrophic lateral sclerosis (ALS)	Human Diseases	Neurodegenerative diseases	653.265
ko05020	Prion diseases	Human Diseases	Neurodegenerative diseases	647.923
ko05168	Herpes simplex infection	Human Diseases	Infectious diseases: Viral	495.639
ko05164	Influenza A	Human Diseases	Infectious diseases: Viral	400.266
ko04932	Non-alcoholic fatty liver disease (NAFLD)	Human Diseases	Endocrine and metabolic diseases	309.344
ko05160	Hepatitis C	Human Diseases	Infectious diseases: Viral	294.004
ko05162	Measles	Human Diseases	Infectious diseases: Viral	294.004
ko05161	Hepatitis B	Human Diseases	Infectious diseases: Viral	277.152
ko01521	EGFR tyrosine kinase inhibitor resistance	Human Diseases	Drug resistance: Antineoplastic	246.809
ko05110	Vibrio cholerae infection	Human Diseases	Infectious diseases: Bacterial	124.739
ko05143	African trypanosomiasis	Human Diseases	Infectious diseases: Parasitic	90.6778
ko05142	Chagas disease (American trypanosomiasis)	Human Diseases	Infectious diseases: Parasitic	47.2104
ko05204	Chemical carcinogenesis	Human Diseases	Cancers: Overview	36.181
ko05100	Bacterial invasion of epithelial cells	Human Diseases	Infectious diseases: Bacterial	29.4065
ko05012	Parkinson's disease	Human Diseases	Neurodegenerative diseases	29.3247
ko05219	Bladder cancer	Human Diseases	Cancers: Specific types	8.59755
ko05226	Gastric cancer	Human Diseases	Cancers: Specific types	1.29413
ko00230	Purine metabolism	Metabolism	Nucleotide metabolism	728810
ko00240	Pyrimidine metabolism	Metabolism	Nucleotide metabolism	645290
ko00520	Amino sugar and nucleotide sugar metabolism	Metabolism	Carbohydrate metabolism	410461
ko00010	Glycolysis / Gluconeogenesis	Metabolism	Carbohydrate metabolism	368054
ko00500	Starch and sucrose metabolism	Metabolism	Carbohydrate metabolism	355786
ko00270	Cysteine and methionine metabolism	Metabolism	Amino acid metabolism	328616
ko00250	Alanine, aspartate and glutamate metabolism	Metabolism	Amino acid metabolism	313206
ko00620	Pyruvate metabolism	Metabolism	Carbohydrate metabolism	294540
ko00550	Peptidoglycan biosynthesis	Metabolism	Glycan biosynthesis and metabolism	294020
ko00720	Carbon fixation pathways in prokaryotes	Metabolism	Energy metabolism	292454
ko00260	Glycine, serine and threonine metabolism	Metabolism	Amino acid metabolism	276737
ko00190	Oxidative phosphorylation	Metabolism	Energy metabolism	266585
ko00052	Galactose metabolism	Metabolism	Carbohydrate metabolism	253052
ko00051	Fructose and mannose metabolism	Metabolism	Carbohydrate metabolism	247799
ko00680	Methane metabolism	Metabolism	Energy metabolism	243855
ko00400	Phenylalanine, tyrosine and tryptophan biosynthesis	Metabolism	Amino acid metabolism	243374
ko00030	Pentose phosphate pathway	Metabolism	Carbohydrate metabolism	230888
ko00630	Glyoxylate and dicarboxylate metabolism	Metabolism	Carbohydrate metabolism	208834
ko00710	Carbon fixation in photosynthetic organisms	Metabolism	Energy metabolism	199577
ko00020	Citrate cycle (TCA cycle)	Metabolism	Carbohydrate metabolism	197134
ko00300	Lysine biosynthesis	Metabolism	Amino acid metabolism	192291
ko00061	Fatty acid biosynthesis	Metabolism	Lipid metabolism	186703
ko00670	One carbon pool by folate	Metabolism	Metabolism of cofactors and vitamins	179985
ko00650	Butanoate metabolism	Metabolism	Carbohydrate metabolism	170764
ko00770	Pantothenate and CoA biosynthesis	Metabolism	Metabolism of cofactors and vitamins	163848
ko00220	Arginine biosynthesis	Metabolism	Amino acid metabolism	159656
ko00900	Terpenoid backbone biosynthesis	Metabolism	Metabolism of terpenoids and polyketides	156591
ko00910	Nitrogen metabolism	Metabolism	Energy metabolism	151256
ko00564	Glycerophospholipid metabolism	Metabolism	Lipid metabolism	148787
ko00760	Nicotinate and nicotinamide metabolism	Metabolism	Metabolism of cofactors and vitamins	144724
ko00860	Porphyrin and chlorophyll metabolism	Metabolism	Metabolism of cofactors and vitamins	141341
ko00040	Pentose and glucuronate interconversions	Metabolism	Carbohydrate metabolism	140835
ko00790	Folate biosynthesis	Metabolism	Metabolism of cofactors and vitamins	138775
ko00640	Propanoate metabolism	Metabolism	Carbohydrate metabolism	137725
ko00730	Thiamine metabolism	Metabolism	Metabolism of cofactors and vitamins	132753
ko00540	Lipopolysaccharide biosynthesis	Metabolism	Glycan biosynthesis and metabolism	125395
ko00340	Histidine metabolism	Metabolism	Amino acid metabolism	123451
ko00521	Streptomycin biosynthesis	Metabolism	Biosynthesis of other secondary metabolites	118119
ko00330	Arginine and proline metabolism	Metabolism	Amino acid metabolism	115353
ko00290	Valine, leucine and isoleucine biosynthesis	Metabolism	Amino acid metabolism	114656
ko00450	Selenocompound metabolism	Metabolism	Metabolism of other amino acids	109595
ko00983	Drug metabolism - other enzymes	Metabolism	Xenobiotics biodegradation and metabolism	105114
ko00460	Cyanoamino acid metabolism	Metabolism	Metabolism of other amino acids	103560
ko00780	Biotin metabolism	Metabolism	Metabolism of cofactors and vitamins	101275
ko00511	Other glycan degradation	Metabolism	Glycan biosynthesis and metabolism	98859.2
ko00195	Photosynthesis	Metabolism	Energy metabolism	92030.5
ko00920	Sulfur metabolism	Metabolism	Energy metabolism	91848.6
ko00561	Glycerolipid metabolism	Metabolism	Lipid metabolism	90465.9
ko00261	Monobactam biosynthesis	Metabolism	Biosynthesis of other secondary metabolites	77153.9
ko00600	Sphingolipid metabolism	Metabolism	Lipid metabolism	75079.6
ko00660	C5-Branched dibasic acid metabolism	Metabolism	Carbohydrate metabolism	74850.6
ko00523	Polyketide sugar unit biosynthesis	Metabolism	Metabolism of terpenoids and polyketides	72996.3
ko00740	Riboflavin metabolism	Metabolism	Metabolism of cofactors and vitamins	69384.4
ko00940	Phenylpropanoid biosynthesis	Metabolism	Biosynthesis of other secondary metabolites	68078.1
ko00750	Vitamin B6 metabolism	Metabolism	Metabolism of cofactors and vitamins	62439.6
ko00360	Phenylalanine metabolism	Metabolism	Amino acid metabolism	61650
ko00480	Glutathione metabolism	Metabolism	Metabolism of other amino acids	58872.4
ko00471	D-Glutamine and D-glutamate metabolism	Metabolism	Metabolism of other amino acids	50477.4
ko00130	Ubiquinone and other terpenoid-quinone biosynthesis	Metabolism	Metabolism of cofactors and vitamins	43917.3
ko00071	Fatty acid degradation	Metabolism	Lipid metabolism	43609.8
ko00280	Valine, leucine and isoleucine degradation	Metabolism	Amino acid metabolism	41633.9
ko00401	Novobiocin biosynthesis	Metabolism	Biosynthesis of other secondary metabolites	40542.9
ko00333	Prodigiosin biosynthesis	Metabolism	Biosynthesis of other secondary metabolites	40302.8
ko00350	Tyrosine metabolism	Metabolism	Amino acid metabolism	40039.6
ko00430	Taurine and hypotaurine metabolism	Metabolism	Metabolism of other amino acids	38369.8
ko00525	Acarbose and validamycin biosynthesis	Metabolism	Biosynthesis of other secondary metabolites	37083.5
ko01051	Biosynthesis of ansamycins	Metabolism	Metabolism of terpenoids and polyketides	36023
ko00960	Tropane, piperidine and pyridine alkaloid biosynthesis	Metabolism	Biosynthesis of other secondary metabolites	35011.2
ko00603	Glycosphingolipid biosynthesis - globo and isoglobo series	Metabolism	Glycan biosynthesis and metabolism	32105.8
ko00473	D-Alanine metabolism	Metabolism	Metabolism of other amino acids	31593.4
ko00053	Ascorbate and aldarate metabolism	Metabolism	Carbohydrate metabolism	30432.6
ko01040	Biosynthesis of unsaturated fatty acids	Metabolism	Lipid metabolism	29860.8
ko00531	Glycosaminoglycan degradation	Metabolism	Glycan biosynthesis and metabolism	27970
ko00562	Inositol phosphate metabolism	Metabolism	Carbohydrate metabolism	26950.3
ko00410	beta-Alanine metabolism	Metabolism	Metabolism of other amino acids	25500
ko00908	Zeatin biosynthesis	Metabolism	Metabolism of terpenoids and polyketides	24705.6
ko00332	Carbapenem biosynthesis	Metabolism	Biosynthesis of other secondary metabolites	23863.2
ko00405	Phenazine biosynthesis	Metabolism	Biosynthesis of other secondary metabolites	22342.6
ko00590	Arachidonic acid metabolism	Metabolism	Lipid metabolism	20339.2
ko00362	Benzoate degradation	Metabolism	Xenobiotics biodegradation and metabolism	19935.7
ko00950	Isoquinoline alkaloid biosynthesis	Metabolism	Biosynthesis of other secondary metabolites	19615.7
ko00524	Neomycin, kanamycin and gentamicin biosynthesis	Metabolism	Biosynthesis of other secondary metabolites	19393.1
ko00310	Lysine degradation	Metabolism	Amino acid metabolism	19161.4
ko00440	Phosphonate and phosphinate metabolism	Metabolism	Metabolism of other amino acids	17980.4
ko01055	Biosynthesis of vancomycin group antibiotics	Metabolism	Metabolism of terpenoids and polyketides	16371.1
ko00633	Nitrotoluene degradation	Metabolism	Xenobiotics biodegradation and metabolism	15955.1
ko00625	Chloroalkane and chloroalkene degradation	Metabolism	Xenobiotics biodegradation and metabolism	13145.7
ko00513	Various types of N-glycan biosynthesis	Metabolism	Glycan biosynthesis and metabolism	12011.6
ko00604	Glycosphingolipid biosynthesis - ganglio series	Metabolism	Glycan biosynthesis and metabolism	12011.3
ko00311	Penicillin and cephalosporin biosynthesis	Metabolism	Biosynthesis of other secondary metabolites	11514.5
ko00966	Glucosinolate biosynthesis	Metabolism	Biosynthesis of other secondary metabolites	10641
ko00380	Tryptophan metabolism	Metabolism	Amino acid metabolism	9559.44
ko00510	N-Glycan biosynthesis	Metabolism	Glycan biosynthesis and metabolism	8537
ko00785	Lipoic acid metabolism	Metabolism	Metabolism of cofactors and vitamins	8417.42
ko01053	Biosynthesis of siderophore group nonribosomal peptides	Metabolism	Metabolism of terpenoids and polyketides	5899.98
ko00627	Aminobenzoate degradation	Metabolism	Xenobiotics biodegradation and metabolism	5717.11
ko00072	Synthesis and degradation of ketone bodies	Metabolism	Lipid metabolism	5185.59
ko00121	Secondary bile acid biosynthesis	Metabolism	Lipid metabolism	4395.18
ko00120	Primary bile acid biosynthesis	Metabolism	Lipid metabolism	4383.63
ko00626	Naphthalene degradation	Metabolism	Xenobiotics biodegradation and metabolism	4260.37
ko00965	Betalain biosynthesis	Metabolism	Biosynthesis of other secondary metabolites	3860.4
ko00944	Flavone and flavonol biosynthesis	Metabolism	Biosynthesis of other secondary metabolites	3226.64
ko00791	Atrazine degradation	Metabolism	Xenobiotics biodegradation and metabolism	2901.07
ko00472	D-Arginine and D-ornithine metabolism	Metabolism	Metabolism of other amino acids	2580.92
ko00622	Xylene degradation	Metabolism	Xenobiotics biodegradation and metabolism	2513.3
ko00903	Limonene and pinene degradation	Metabolism	Metabolism of terpenoids and polyketides	2491.32
ko00621	Dioxin degradation	Metabolism	Xenobiotics biodegradation and metabolism	2357.7
ko00643	Styrene degradation	Metabolism	Xenobiotics biodegradation and metabolism	2150.74
ko00930	Caprolactam degradation	Metabolism	Xenobiotics biodegradation and metabolism	1967.06
ko00981	Insect hormone biosynthesis	Metabolism	Metabolism of terpenoids and polyketides	1718.41
ko01054	Nonribosomal peptide structures	Metabolism	Metabolism of terpenoids and polyketides	1717.55
ko00361	Chlorocyclohexane and chlorobenzene degradation	Metabolism	Xenobiotics biodegradation and metabolism	1155.59
ko00565	Ether lipid metabolism	Metabolism	Lipid metabolism	903.274
ko00980	Metabolism of xenobiotics by cytochrome P450	Metabolism	Xenobiotics biodegradation and metabolism	876.22
ko00140	Steroid hormone biosynthesis	Metabolism	Lipid metabolism	858.763
ko00982	Drug metabolism - cytochrome P450	Metabolism	Xenobiotics biodegradation and metabolism	832.741
ko00830	Retinol metabolism	Metabolism	Metabolism of cofactors and vitamins	830.588
ko00592	alpha-Linolenic acid metabolism	Metabolism	Lipid metabolism	730.242
ko00591	Linoleic acid metabolism	Metabolism	Lipid metabolism	721.522
ko00100	Steroid biosynthesis	Metabolism	Lipid metabolism	525.129
ko00909	Sesquiterpenoid and triterpenoid biosynthesis	Metabolism	Metabolism of terpenoids and polyketides	467.948
ko00281	Geraniol degradation	Metabolism	Metabolism of terpenoids and polyketides	187.666
ko00623	Toluene degradation	Metabolism	Xenobiotics biodegradation and metabolism	168.104
ko00906	Carotenoid biosynthesis	Metabolism	Metabolism of terpenoids and polyketides	53.4864
ko00364	Fluorobenzoate degradation	Metabolism	Xenobiotics biodegradation and metabolism	34.3536
ko00365	Furfural degradation	Metabolism	Xenobiotics biodegradation and metabolism	18.8007
ko00515	Mannose type O-glycan biosynthesis	Metabolism	Glycan biosynthesis and metabolism	9.68376
ko00642	Ethylbenzene degradation	Metabolism	Xenobiotics biodegradation and metabolism	8.71967
ko00984	Steroid degradation	Metabolism	Xenobiotics biodegradation and metabolism	2.64681
ko04212	Longevity regulating pathway - worm	Organismal Systems	Aging	67401.2
ko04621	NOD-like receptor signaling pathway	Organismal Systems	Immune system	48816.8
ko04922	Glucagon signaling pathway	Organismal Systems	Endocrine system	46183.1
ko03320	PPAR signaling pathway	Organismal Systems	Endocrine system	44929.4
ko04626	Plant-pathogen interaction	Organismal Systems	Environmental adaptation	44863.5
ko04727	GABAergic synapse	Organismal Systems	Nervous system	33755.7
ko04724	Glutamatergic synapse	Organismal Systems	Nervous system	33732.3
ko04920	Adipocytokine signaling pathway	Organismal Systems	Endocrine system	32798.7
ko04213	Longevity regulating pathway - multiple species	Organismal Systems	Aging	24526.3
ko04918	Thyroid hormone synthesis	Organismal Systems	Endocrine system	22425.3
ko04910	Insulin signaling pathway	Organismal Systems	Endocrine system	22321.4
ko04973	Carbohydrate digestion and absorption	Organismal Systems	Digestive system	16635.7
ko04612	Antigen processing and presentation	Organismal Systems	Immune system	15700
ko04657	IL-17 signaling pathway	Organismal Systems	Immune system	15700
ko04659	Th17 cell differentiation	Organismal Systems	Immune system	15700
ko04914	Progesterone-mediated oocyte maturation	Organismal Systems	Endocrine system	15700
ko04915	Estrogen signaling pathway	Organismal Systems	Endocrine system	15700
ko04974	Protein digestion and absorption	Organismal Systems	Digestive system	14798.4
ko04211	Longevity regulating pathway	Organismal Systems	Aging	6109.51
ko04917	Prolactin signaling pathway	Organismal Systems	Endocrine system	4233.3
ko04964	Proximal tubule bicarbonate reclamation	Organismal Systems	Excretory system	3487.64
ko04978	Mineral absorption	Organismal Systems	Digestive system	2961
ko04614	Renin-angiotensin system	Organismal Systems	Endocrine system	2322.17
ko04979	Cholesterol metabolism	Organismal Systems	Digestive system	1922.11
ko04921	Oxytocin signaling pathway	Organismal Systems	Endocrine system	275.034
ko04976	Bile secretion	Organismal Systems	Digestive system	195.274
ko04622	RIG-I-like receptor signaling pathway	Organismal Systems	Immune system	158.989
ko04260	Cardiac muscle contraction	Organismal Systems	Circulatory system	15.3399
ko04723	Retrograde endocannabinoid signaling	Organismal Systems	Nervous system	11.3167
