# Supplementary material for: A Preliminary Study of the Potential Molecular Mechanisms of Individual Growth and Rumen Development in Calves with Different Feeding Patterns
Source: Microorganisms. 2023 Sep 28;11(10):2423. doi: 10.3390/microorganisms11102423 (PMC10609084; doi:10.3390/microorganisms11102423)
Supplement: Supplementary file 1 [file microorganisms-11-02423-s001.zip › Supplementary Table S5.xlsx]

## Sheet: Sheet1
Table S5. Composition of CAZymes based on the class-level and family-level enzymes
Family	Family description	Class	Class_description	Mean
AA1	Laccase / p-diphenol:oxygen oxidoreductase / ferroxidase (EC 1.10.3.2); ; ferroxidase (EC 1.10.3.-); Laccase-like multicopper oxidase (EC 1.10.3.-)	AA	Auxiliary Activities	442.644
AA10	AA10 (formerly CBM33) proteins are copper-dependent lytic polysaccharide monooxygenases (LPMOs); some proteins have been shown to act on chitin, others on cellulose;	AA	Auxiliary Activities	13.3573
AA3	cellobiose dehydrogenase (EC 1.1.99.18); glucose 1-oxidase (EC 1.1.3.4); aryl alcohol oxidase (EC 1.1.3.7); alcohol oxidase (EC 1.1.3.13); pyranose oxidase (EC 1.1.3.10)	AA	Auxiliary Activities	0.949652
AA4	vanillyl-alcohol oxidase (EC 1.1.3.38)	AA	Auxiliary Activities	4.70698
AA6	1,4-benzoquinone reductase (EC. 1.6.5.6)	AA	Auxiliary Activities	12.9473
CBM1	Modules of approx. 40 residues found almost exclusively in fungi. The cellulose-binding function has been demonstrated in many cases, and appears to be mediated by three aromatic residues separated by about 10.4 angstrom and which form a flat surface. The only non-fungal occurence of CBM1 is in an algal non-hydrolytic polysaccharide-binding protein which is composed of four repeated CBM1 modules.…	CBM	Carbohydrate-Binding Modules	442.644
CBM10	Modules of approx. 50 residues. The cellulose-binding function has been demonstrated in one case.	CBM	Carbohydrate-Binding Modules	2.14156
CBM11	Modules of approx. 180-200 residues. The CBM11 of Clotridium thermocellum Cel26A-Cel5E has been shown to bind both &beta;-1,4-glucan and &beta;-1,3-1,4-mixed linked glucans.	CBM	Carbohydrate-Binding Modules	36.8352
CBM12	Modules of approx. 40-60 residues. The majority of these modules is found among chitinases where the function is chitin-binding. Distantly related to the CBM5 family.	CBM	Carbohydrate-Binding Modules	207.214
CBM13	Modules of approx. 150 residues which always appear as a threefold internal repeat. The only apparent exception to this, xylanase II of Actinomadura sp. FC7 (GenBank U08894), is in fact not completely sequenced. These modules were first identified in several plant lectins such as ricin or agglutinin of Ricinus communis which bind galactose residues. The three-dimensional structure of a plant lect…	CBM	Carbohydrate-Binding Modules	13949.1
CBM16	Carbohydrate-binding module 16. Binding to cellulose and glucomannan demonstrated [B. Bae et al (2008) J Biol Chem. 283:12415-25 (PMID: 18025086)]	CBM	Carbohydrate-Binding Modules	718.599
CBM17	Modules of approx. 200 residues. Binding to amorphous cellulose, cellooligosaccharides and derivatized cellulose has been demonstrated.	CBM	Carbohydrate-Binding Modules	0.347985
CBM18	Modules of approx. 40 residues. The chitin-binding function has been demonstrated in many cases. These modules are found attached to a number of chitinase catalytic domains, but also in non-catalytic proteins either in isolation or as multiple repeats.	CBM	Carbohydrate-Binding Modules	442.644
CBM2	Modules of approx. 100 residues and which are found in a large number of bacterial enzymes. The cellulose-binding function has been demonstrated in many cases. Several of these modules have been shown to also bind chitin or xylan.	CBM	Carbohydrate-Binding Modules	3348.39
CBM20	The granular starch-binding function has been demonstrated in several cases. Interact strongly with cyclodextrins. Often designated as starch-binding domains (SBD).	CBM	Carbohydrate-Binding Modules	10747.6
CBM21	Modules of approx. 100 residues. The granular starch-binding function has been demonstrated in one case. Sometimes designated as starch-binding domains (SBD).	CBM	Carbohydrate-Binding Modules	24.9356
CBM22	A xylan binding function has been demonstrated in several cases and affinity with mixed &beta;-1,3/&beta;-1,4-glucans in one. In several cases a thermostabilizing effect has also been seen.	CBM	Carbohydrate-Binding Modules	4885.14
CBM23	Mannan-binding function demonstrated in one case.	CBM	Carbohydrate-Binding Modules	541.781
CBM25	Starch-binding function demonstrated in one case.	CBM	Carbohydrate-Binding Modules	2820.54
CBM26	Starch-binding function demonstrated in two cases.	CBM	Carbohydrate-Binding Modules	3570.53
CBM27	Mannan-binding function demonstrated in two cases	CBM	Carbohydrate-Binding Modules	516.428
CBM28	The module from the endo-1,4-glucanase of Bacillus sp. 1139 binds to non-crystalline cellulose, cellooligosaccharides, and &beta;-(1,3)(1,4)-glucans	CBM	Carbohydrate-Binding Modules	0.347985
CBM3	Modules of approx. 150 residues found in bacterial enzymes. The cellulose-binding function has been demonstrated in many cases. In one instance binding to chitin has been reported.	CBM	Carbohydrate-Binding Modules	1304.48
CBM30	Binding to cellulose has been demonstrated for the N-terminal module of Fibrobacter succinogenes CelF.	CBM	Carbohydrate-Binding Modules	74.4191
CBM32	Binding to galactose and lactose has been demonstrated for the module of Micromonospora viridifaciens sialidase (PMID: 16239725). Binding to polygalacturonic acid has been shown for a Yersinia member (PMID: 17292916). Binding to LacNAc (&beta;-D-galactosyl-1,4-&beta;-D-N-acetylglucosamine) has been shown for an N-acetylglucosaminidase from Clostridium perfingens (PMID: 16990278).	CBM	Carbohydrate-Binding Modules	8778.91
CBM34	Modules of approx. 120 residues. Granular starch-binding function has been demonstrated in the case of Thermoactinomyces vulgaris R-47 脦卤-amylase 1 (TVAI).	CBM	Carbohydrate-Binding Modules	6329.23
CBM35	Modules of approx. 130 residues. A module that is conserved in three Cellvibrio xylan-degrading enzymes binds to xylan and the interaction is calcium dependent, while a module from a Cellvibrio mannanase binds to decorated soluble mannans and mannooligosaccharides. A module in a	CBM	Carbohydrate-Binding Modules	7559.36
CBM36	Modules of approx. 120-130 residues displaying structural similarities to CBM6 modules. The only CBM36 currently characterised, that from Paenbacillus polymyxa xylanase 43A, shows calcium-dependent binding of xylans and xylooligosaccharides. X-ray crystallography shows that there is a direct interaction between calcium and ligand.	CBM	Carbohydrate-Binding Modules	41.5016
CBM37	Modules of approx. 100 residues, conserved in numerous R. albus polysaccharide-degrading enzymes and other proteins from this bacterium. Several members of CBM37 have been shown to exhibit rather broad binding specificity to xylan, chitin, microcrystalline and phosphoric-acid swollen cellulose, as well as more heterogeneous substrates, such as alfalfa cell walls, banana stem and wheat straw.	CBM	Carbohydrate-Binding Modules	5219.33
CBM38	The inulin-binding function has been demonstrated in the case of the cycloinulo-oligosaccharide fructanotransferase from Paenibacillus macerans (Bacillus macerans) by Lee et al. (2004) FEMS Microbiol Lett 234:105-10. (PMID:15109727).	CBM	Carbohydrate-Binding Modules	532.933
CBM4	Modules of approx. 150 residues found in bacterial enzymes. Binding of these modules has been demonstrated with xylan, &beta;-1,3-glucan, &beta;-1,3-1,4-glucan, &beta;-1,6-glucan and amorphous cellulose but not with crystalline cellulose.	CBM	Carbohydrate-Binding Modules	2021.49
CBM40	Modules of approx. 200 residues, found at the N-terminus of GH33 sialidases. Can also be found inserted in the &beta;-propeller of GH33 sialidases. The sialic acid binding function has been demonstrated for the N-terminal CBM40 of Vibrio cholerae sialidase (Moustafa et al. (2004) J Biol Chem 279:40819-26) (PMID: 15226294).	CBM	Carbohydrate-Binding Modules	21.8744
CBM41	Modules of approx. 100 residues found in primarily in bacterial pullulanases. The N-terminal module from Thermotoga maritima Pul13 has been shown to bind to the &alpha;-glucans amylose, amylopectin, pullulan, and oligosaccharide fragments derived from these polysaccharides (Lammerts van Bueren et al. (2004) Biochemistry 43:15633-42) (PMID: 15581376).	CBM	Carbohydrate-Binding Modules	1312.63
CBM42	Modules of approx. 160 residues found mostly at the C-terminus of GH54 catalytic domains. Binding to arabinofuranose (present in arabinoxylan) has been demonstrated.	CBM	Carbohydrate-Binding Modules	26.6125
CBM47	Modules of approx 150 residues. Fucose-binding activity demonstrated	CBM	Carbohydrate-Binding Modules	19.4207
CBM48	Modules of approx. 100 residues with glycogen-binding function, appended to GH13 modules. Also found in the beta subunit (glycogen-binding) of AMP-activated protein kinases (AMPK)	CBM	Carbohydrate-Binding Modules	15243.2
CBM5	Modules of approx. 60 residues found in bacterial enzymes. Chitin-binding described in several cases. Distantly related to the CBM12 family.	CBM	Carbohydrate-Binding Modules	1045.32
CBM50	Modules of approx. 50 residues found attached to various enzymes from families GH18, GH19, GH23, GH24, GH25 and GH73, i.e. enzymes cleaving either chitin or peptidoglycan. Binding to chitopentaose demonstrated in the case of Pteris ryukyuensis chitinase A [Ohnuma T et al. (2008) J. Biol. Chem. 283:5178-87 (PMID: 18083709)]. CBM50 modules are also found in a multitude of other enzymes targeting th…	CBM	Carbohydrate-Binding Modules	24551
CBM51	Modules of approx. 150 residues found attached to various enzymes from families GH2, GH27, GH31, GH95, GH98 and GH101 . Binding to galactose and to blood group A/B-antigens demonstrated in the case of C. perfringens GH95CBM51 and GH98CBM51 respectively [Gregg KJ et al. (2008) J. Biol. Chem. 283:12604-13 PMID: 18292090].	CBM	Carbohydrate-Binding Modules	613.441
CBM54	Binding to xylan, yeast cell wall glucan and chitin shown in Dvortsov et al., Microbiology UK (2009) in press.	CBM	Carbohydrate-Binding Modules	356.855
CBM56	&beta;-1,3-glucan binding function demonstrated by Yamamoto et al. (1998) FEBS Letters 433:41-43 [PMID: 9738929]	CBM	Carbohydrate-Binding Modules	96.552
CBM57	Created from reading Schallus et al (2008) Mol Biol Cell. 19:3404-3414 [PMID: 18524852] and finding related domains attached to various glycosidases.	CBM	Carbohydrate-Binding Modules	1373.76
CBM58	The CBM58 module of the Bacteroides thetaiotaomicron SusG protein has been shown to bind maltoheptaose	CBM	Carbohydrate-Binding Modules	379.063
CBM59	Binding to mannan, xylan, and cellulose demonstrated for the CBM59 of ManF-X10 xylanase from an environmental genomic DNA library (Li et al. (2009) World Journal of Microbiology and Biotechnology 25:2071-2078; doi:10.1007/s11274-009-0111-6)	CBM	Carbohydrate-Binding Modules	52.728
CBM6	Modules of approx. 120 residues. The cellulose-binding function has been demonstrated in one case on amorphous cellulose and &beta;-1,4-xylan. Some of these modules also bind &beta;-1,3-glucan, &beta;-1,3-1,4-glucan, and &beta;-1,4-glucan.	CBM	Carbohydrate-Binding Modules	8810.69
CBM61	Modules of approx. 150 residues found appended to GH16, GH30, GH31, GH43, GH53 and GH66 catalytic domains. A &beta;-1,4-galactan binding function has been demonstrated for the CBM61 of Thermotoga maritima GH53 galactanase [PMID: 20826814].	CBM	Carbohydrate-Binding Modules	1190.53
CBM62	The CBM62 module of Clostridium thermocellum Cthe_2193 protein binds galactose moieties found on xyloglucan, arabinogalactan and galactomannan.	CBM	Carbohydrate-Binding Modules	949.432
CBM63	The CBM63 module of Bacillus subtilis expansin EXLX1 has been shown to bind cellulose.	CBM	Carbohydrate-Binding Modules	161.925
CBM65	CBM65A and CBM65B, derived from Eubacterium cellulosolvens endoglucanase EcCel5A, bind to a range of &beta;-glucans but, uniquely, display significant preference for xyloglucan	CBM	Carbohydrate-Binding Modules	116.143
CBM66	The CBM66 module, derived from the Bacillus subtilis exo-acting &beta;-fructosidase SacC, targets the terminal fructoside residue of fructans.	CBM	Carbohydrate-Binding Modules	542.57
CBM67	Fujimoto et al. [PMID : 23486481] disclosed the L-rhamnose binding activity and 3-D structure of the CBM67 of Streptomyces avermitilis &alpha;-L-rhamnosidase (SaRha78A);	CBM	Carbohydrate-Binding Modules	992.391
CBM68	Binding to maltotriose and maltotetraose shown for the pullulanase of Anoxybacillus sp. LM18-11. Binding function derived from crystal structure and deletion of the CBM, which showed reduced specific activity and increased Km value compared to the wild type enzyme.	CBM	Carbohydrate-Binding Modules	159.941
CBM69	starch-binding function demonstrated in one case; distantly related to families CBM20 and CBM48	CBM	Carbohydrate-Binding Modules	300.784
CBM70	The hyaluronan-specific binding function of the N-terminal CBM70 module of Streptococcus pneumoniae hyaluronate lyase has been demonstrated.	CBM	Carbohydrate-Binding Modules	4.52251
CBM72	Modules of 130-180 residues found at the C-terminus glycoside hydrolases from various families, sometimes as tandem repeats. The CBM72 found on an endoglucanase from an uncultivated microorganism was found to bind a broad spectrum of polysaccharides including solubleand insoluble cellulose, &beta;-1,3/1,4-mixed linked glucans, xylan, and &beta;-mannan [PMID=26765840].	CBM	Carbohydrate-Binding Modules	2918.93
CBM74	Modules of approx. 300 residues appended to several &alpha;-amylases. The starch-binding function has been demonstrated for the CBM74 appended to the GH13 &alpha;-amylase of Microbacterium aureum B8.A	CBM	Carbohydrate-Binding Modules	792.226
CBM75	Modules of 290 residues appended to GH43_16 enzymes. So far found exclusively in Ruminococci. The xyloglucan-binding function was demonstrated for the R. flavefaciens protein.	CBM	Carbohydrate-Binding Modules	102.596
CBM76	Modules of approx. 170 residues appended to GH44 enzymes. So far found exclusively in Ruminococci. Broad specificity binding to &beta;-glucans demontsrated for the R. flavefaciens module, which binds xyloglucan, glucomannan, and barley &beta;-glucan.	CBM	Carbohydrate-Binding Modules	295.982
CBM77	Pectin binding modules of approx. 110 residues. The Ruminococcus flavefaciens CBM77 was shown to bind various pectins of low degree of esterification.	CBM	Carbohydrate-Binding Modules	762.031
CBM78	Modules of approx. 150 residues appended to the C-terminus of GH5 and GH26 enzymes. So far found exclusively in Ruminococcal enzymes. The R. flavefaciens module has been shown to bind decorated &beta;-1,4-glucans with a preference for xyloglucan.	CBM	Carbohydrate-Binding Modules	240.202
CBM79	Modules of approx. 130 residues found so far only in ruminococcal proteins. Binding to various &beta;-glucans was shown for the R. flavefaciens GH9 enzyme.	CBM	Carbohydrate-Binding Modules	646.914
CBM80	Modules of approx. 90 residues found so far only in ruminococcal enzymes of families GH5 or GH26. Broad specificity for &beta;-glycans (xyloglucan, glucomannan, galactomannan, barley &beta;-glucan).	CBM	Carbohydrate-Binding Modules	350.598
CBM9	Modules of approx. 170 residues found so far only in xylanases. The cellulose-binding function has been demonstrated in one case.	CBM	Carbohydrate-Binding Modules	777.518
CE1	acetyl xylan esterase (EC 3.1.1.72); cinnamoyl esterase (EC 3.1.1.-); feruloyl esterase (EC 3.1.1.73); carboxylesterase (EC 3.1.1.1); S-formylglutathione hydrolase (EC 3.1.2.12); diacylglycerol O-acyltransferase (EC 2.3.1.20); trehalose 6-O-mycolyltransferase (EC 2.3.1.122)	CE	Carbohydrate Esterases	23667.6
CE11	UDP-3-0-acyl N-acetylglucosamine deacetylase (EC 3.5.1.-).	CE	Carbohydrate Esterases	10458.6
CE12	pectin acetylesterase (EC 3.1.1.-); rhamnogalacturonan acetylesterase (EC 3.1.1.-); acetyl xylan esterase (EC 3.1.1.72)	CE	Carbohydrate Esterases	16920.5
CE14	N-acetyl-1-D-myo-inosityl-2-amino-2-deoxy-&alpha;-D-glucopyranoside deacetylase (EC 3.5.1.89); diacetylchitobiose deacetylase (EC 3.5.1.-); mycothiol S-conjugate amidase (EC 3.5.1.-)	CE	Carbohydrate Esterases	1239.77
CE15	4-O-methyl-glucuronoyl methylesterase (EC 3.1.1.-)	CE	Carbohydrate Esterases	5829.52
CE16	acetylesterase (EC 3.1.1.6) active on various carbohydrate acetyl esters	CE	Carbohydrate Esterases	5.19565
CE2	acetyl xylan esterase (EC 3.1.1.72).	CE	Carbohydrate Esterases	5916.07
CE3	acetyl xylan esterase (EC 3.1.1.72).	CE	Carbohydrate Esterases	1185.24
CE4	acetyl xylan esterase (EC 3.1.1.72); chitin deacetylase (EC 3.5.1.41); chitooligosaccharide deacetylase (EC 3.5.1.-); peptidoglycan GlcNAc deacetylase (EC 3.5.1.-); peptidoglycan N-acetylmuramic acid deacetylase (EC 3.5.1.-).	CE	Carbohydrate Esterases	19243
CE5	acetyl xylan esterase (EC 3.1.1.72); cutinase (EC 3.1.1.74)	CE	Carbohydrate Esterases	446.196
CE6	acetyl xylan esterase (EC 3.1.1.72).	CE	Carbohydrate Esterases	11548
CE7	acetyl xylan esterase (EC 3.1.1.72); cephalosporin-C deacetylase (EC 3.1.1.41).	CE	Carbohydrate Esterases	7310.53
CE8	pectin methylesterase (EC 3.1.1.11).	CE	Carbohydrate Esterases	13841.2
CE9	N-acetylglucosamine 6-phosphate deacetylase (EC 3.5.1.25); N-acetylglucosamine 6-phosphate deacetylase (EC 3.5.1.80)	CE	Carbohydrate Esterases	6817.68
GH1	&beta;-glucosidase (EC 3.2.1.21); &beta;-galactosidase (EC 3.2.1.23); &beta;-mannosidase (EC 3.2.1.25); &beta;-glucuronidase (EC 3.2.1.31); &beta;-xylosidase (EC 3.2.1.37); &beta;-D-fucosidase (EC 3.2.1.38); phlorizin hydrolase (EC 3.2.1.62); exo-&beta;-1,4-glucanase (EC 3.2.1.74); 6-phospho-&beta;-galactosidase (EC 3.2.1.85); 6-phospho-&beta;-glucosidase (EC 3.2.1.86); strictosidine &beta;-gluco…	GH	Glycoside Hydrolases	10815.2
GH10	endo-1,4-&beta;-xylanase (EC 3.2.1.8); endo-1,3-&beta;-xylanase (EC 3.2.1.32); tomatinase (EC 3.2.1.-); xylan endotransglycosylase (EC 2.4.2.-)	GH	Glycoside Hydrolases	14792.5
GH102	peptidoglycan lytic transglycosylase (EC 3.2.1.-)	GH	Glycoside Hydrolases	40.3422
GH103	peptidoglycan lytic transglycosylase (EC 3.2.1.-)	GH	Glycoside Hydrolases	372.314
GH104	peptidoglycan lytic transglycosylase (EC 3.2.1.-)	GH	Glycoside Hydrolases	306.731
GH105	unsaturated rhamnogalacturonyl hydrolase (EC 3.2.1.172); d-4,5-unsaturated &beta;-glucuronyl hydrolase (EC 3.2.1.-)	GH	Glycoside Hydrolases	18143.6
GH106	&alpha;-L-rhamnosidase (EC 3.2.1.40)	GH	Glycoside Hydrolases	10446.3
GH108	N-acetylmuramidase (EC 3.2.1.17)	GH	Glycoside Hydrolases	807.628
GH109	&alpha;-N-acetylgalactosaminidase (EC 3.2.1.49)	GH	Glycoside Hydrolases	2252.95
GH11	endo-&beta;-1,4-xylanase (EC 3.2.1.8); endo-&beta;-1,3-xylanase (EC 3.2.1.32)	GH	Glycoside Hydrolases	1655.49
GH110	&alpha;-galactosidase (EC 3.2.1.22); &alpha;-1,3-galactosidase (EC 3.2.1.-)	GH	Glycoside Hydrolases	165.41
GH112	lacto-N-biose phosphorylase or galacto-N-biose phosphorylase (EC 2.4.1.211); D-galactosyl-&beta;-1,4-L-rhamnose phosphorylase (EC 2.4.1.247); galacto-N-biose/lacto-N-biose phosphorylase (EC 2.4.1.-)	GH	Glycoside Hydrolases	157.408
GH113	&beta;-mannanase (EC 3.2.1.78)	GH	Glycoside Hydrolases	560.817
GH114	endo-&alpha;-1,4-polygalactosaminidase (EC 3.2.1.109)	GH	Glycoside Hydrolases	656.387
GH115	xylan &alpha;-1,2-glucuronidase (EC 3.2.1.131); &alpha;-(4-O-methyl)-glucuronidase (EC 3.2.1.-)	GH	Glycoside Hydrolases	12579.5
GH116	&beta;-glucosidase (EC 3.2.1.21); &beta;-xylosidase (EC 3.2.1.37); acid &beta;-glucosidase/&beta;-glucosylceramidase (EC 3.2.1.45); &beta;-N-acetylglucosaminidase (EC 3.2.1.52)	GH	Glycoside Hydrolases	244.21
GH117	&alpha;-1,3-L-neoagarooligosaccharide hydrolase (EC 3.2.1.-); &alpha;-1,3-L-neoagarobiase / neoagarobiose hydrolase (EC 3.2.1.-)	GH	Glycoside Hydrolases	158.038
GH119	&alpha;-amylase (EC 3.2.1.1)	GH	Glycoside Hydrolases	238.887
GH12	endoglucanase (EC 3.2.1.4); xyloglucan hydrolase (EC 3.2.1.151); &beta;-1,3-1,4-glucanase (EC 3.2.1.73); xyloglucan endotransglycosylase (EC 2.4.1.207)	GH	Glycoside Hydrolases	697.766
GH120	&beta;-xylosidase (EC 3.2.1.37)	GH	Glycoside Hydrolases	2817.29
GH123	&beta;-N-acetylgalactosaminidase (EC 3.2.1.53); glycosphingolipid &beta;-N-acetylgalactosaminidase (EC 3.2.1.-)	GH	Glycoside Hydrolases	606.119
GH124	endoglucanase (EC 3.2.1.4)	GH	Glycoside Hydrolases	195.707
GH125	exo-&alpha;-1,6-mannosidase (EC 3.2.1.-)	GH	Glycoside Hydrolases	2457.23
GH127	&beta;-L-arabinofuranosidase (EC 3.2.1.185); 3-C-carboxy-5-deoxy-L-xylose (aceric acid) hydrolase (EC 3.2.1.-)	GH	Glycoside Hydrolases	6275.61
GH128	&beta;-1,3-glucanase (EC 3.2.1.39)	GH	Glycoside Hydrolases	198.423
GH129	&alpha;-N-acetylgalactosaminidase (EC 3.2.1.49);	GH	Glycoside Hydrolases	83.7913
GH13	&alpha;-amylase (EC 3.2.1.1); pullulanase (EC 3.2.1.41); cyclomaltodextrin glucanotransferase (EC 2.4.1.19); cyclomaltodextrinase (EC 3.2.1.54); trehalose-6-phosphate hydrolase (EC 3.2.1.93); oligo-&alpha;-glucosidase (EC 3.2.1.10); maltogenic amylase (EC 3.2.1.133); neopullulanase (EC 3.2.1.135); &alpha;-glucosidase (EC 3.2.1.20); maltotetraose-forming &alpha;-amylase (EC 3.2.1.60); isoamylase (…	GH	Glycoside Hydrolases	52715.1
GH130	&beta;-1,4-mannosylglucose phosphorylase (EC 2.4.1.281); &beta;-1,4-mannooligosaccharide phosphorylase (EC 2.4.1.319); &beta;-1,4-mannosyl-N-acetyl-glucosamine phosphorylase (EC 2.4.1.320); &beta;-1,2-mannobiose phosphorylase (EC 2.4.1.-); &beta;-1,2-oligomannan phosphorylase (EC 2.4.1.-); &beta;-1,2-mannosidase (EC 3.2.1.-)	GH	Glycoside Hydrolases	9399.01
GH133	amylo-&alpha;-1,6-glucosidase (EC 3.2.1.33);	GH	Glycoside Hydrolases	7291.51
GH135	&alpha;-1,4-galactosaminogalactan hydrolase (EC 3.2.1.-)	GH	Glycoside Hydrolases	14.1686
GH136	lacto-N-biosidase (EC 3.2.1.140)	GH	Glycoside Hydrolases	756.502
GH137	&beta;-L-arabinofuranosidase (EC 3.2.1.185)	GH	Glycoside Hydrolases	1304.76
GH138	&alpha;-galacturonidase (EC 3.2.1.-)	GH	Glycoside Hydrolases	1085.04
GH139	&alpha;-2-O-methyl-L-fucosidase (EC 3.2.1.-)	GH	Glycoside Hydrolases	643.835
GH14	&beta;-amylase (EC 3.2.1.2)	GH	Glycoside Hydrolases	5.97804
GH140	endo-apiosidase (EC 3.2.1.-)	GH	Glycoside Hydrolases	2231.8
GH141	&alpha;-L-fucosidase (EC 3.2.1.51); xylanase (EC 3.2.1.8)	GH	Glycoside Hydrolases	2872.94
GH142	&beta;-L-arabinofuranosidase (EC 3.2.1.185)	GH	Glycoside Hydrolases	1214.02
GH143	2-keto-3-deoxy-D-lyxo-heptulosaric acid-hydrolase (EC 3.2.1.-)	GH	Glycoside Hydrolases	1593.13
GH144	endo-&beta;-1,2-glucanase (EC 3.2.1.71).	GH	Glycoside Hydrolases	210.92
GH145	L-Rh&alpha;-&alpha;-1,4-GlcA &alpha;-L-rhamnohydrolase (EC 3.2.1.-)	GH	Glycoside Hydrolases	92.3061
GH146	&beta;-L-arabinofuranosidase (EC 3.2.1.185)	GH	Glycoside Hydrolases	5946.08
GH147	&beta;-galactosidase (EC 3.2.1.23)	GH	Glycoside Hydrolases	34.162
GH148	&beta;-1,3-glucanase (EC 3.2.1.-)	GH	Glycoside Hydrolases	10.7172
GH149	&beta;-1,3-glucan phosphorylase (EC 2.4.1.-)	GH	Glycoside Hydrolases	103.048
GH15	glucoamylase (EC 3.2.1.3); glucodextranase (EC 3.2.1.70); &alpha;,&alpha;-trehalase (EC 3.2.1.28); dextran dextrinase (EC 2.4.1.2)	GH	Glycoside Hydrolases	26.3242
GH151	&alpha;-L-fucosidase (EC 3.2.1.51)	GH	Glycoside Hydrolases	12.8589
GH16	xyloglucan:xyloglucosyltransferase (EC 2.4.1.207); keratan-sulfate endo-1,4-&beta;-galactosidase (EC 3.2.1.103); endo-1,3-&beta;-glucanase (EC 3.2.1.39); endo-1,3(4)-&beta;-glucanase (EC 3.2.1.6); licheninase (EC 3.2.1.73); &beta;-agarase (EC 3.2.1.81); &kappa;-carrageenase (EC 3.2.1.83); xyloglucanase (EC 3.2.1.151); endo-&beta;-1,3-galactanase (EC 3.2.1.181); &beta;-porphyranase (EC 3.2.1.178);…	GH	Glycoside Hydrolases	13027.1
GH17	glucan endo-1,3-&beta;-glucosidase (EC 3.2.1.39); glucan 1,3-&beta;-glucosidase (EC 3.2.1.58); licheninase (EC 3.2.1.73); ABA-specific &beta;-glucosidase (EC 3.2.1.175); &beta;-1,3-glucanosyltransglycosylase (EC 2.4.1.-)	GH	Glycoside Hydrolases	70.6261
GH18	chitinase (EC 3.2.1.14); lysozyme (EC 3.2.1.17); endo-&beta;-N-acetylglucosaminidase (EC 3.2.1.96); peptidoglycan hydrolase with endo-&beta;-N-acetylglucosaminidase specificity (EC 3.2.1.-); Nod factor hydrolase (EC 3.2.1.-); xylanase inhibitor; concanavalin B; narbonin	GH	Glycoside Hydrolases	14077.1
GH19	chitinase (EC 3.2.1.14); lysozyme (EC 3.2.1.17)	GH	Glycoside Hydrolases	6710.96
GH2	&beta;-galactosidase (EC 3.2.1.23) ; &beta;-mannosidase (EC 3.2.1.25); &beta;-glucuronidase (EC 3.2.1.31); &alpha;-L-arabinofuranosidase (EC 3.2.1.55); mannosylglycoprotein endo-&beta;-mannosidase (EC 3.2.1.152); exo-&beta;-glucosaminidase (EC 3.2.1.165)	GH	Glycoside Hydrolases	71912.7
GH20	&beta;-hexosaminidase (EC 3.2.1.52); lacto-N-biosidase (EC 3.2.1.140); &beta;-1,6-N-acetylglucosaminidase) (EC 3.2.1.-); &beta;-6-SO3-N-acetylglucosaminidase (EC 3.2.1.-)	GH	Glycoside Hydrolases	11055.5
GH23	lysozyme type G (EC 3.2.1.17); peptidoglycan lyase (EC 4.2.2.n1) also known in the literature as peptidoglycan lytic transglycosylase; chitinase (EC 3.2.1.14)	GH	Glycoside Hydrolases	19691.8
GH24	lysozyme (EC 3.2.1.17)	GH	Glycoside Hydrolases	22509.6
GH25	lysozyme (EC 3.2.1.17)	GH	Glycoside Hydrolases	31096.5
GH26	&beta;-mannanase (EC 3.2.1.78); exo-&beta;-1,4-mannobiohydrolase (EC 3.2.1.100); &beta;-1,3-xylanase (EC 3.2.1.32); lichenase / endo-&beta;-1,3-1,4-glucanase (EC 3.2.1.73); mannobiose-producing exo-&beta;-mannanase (EC 3.2.1.-)	GH	Glycoside Hydrolases	10856.2
GH27	&alpha;-galactosidase (EC 3.2.1.22); &alpha;-N-acetylgalactosaminidase (EC 3.2.1.49); isomalto-dextranase (EC 3.2.1.94); &beta;-L-arabinopyranosidase (EC 3.2.1.88); galactan:galactan galactosyltransferase (EC 2.4.1.-)	GH	Glycoside Hydrolases	5652.98
GH28	polygalacturonase (EC 3.2.1.15); &alpha;-L-rhamnosidase (EC 3.2.1.40); exo-polygalacturonase (EC 3.2.1.67); exo-polygalacturonosidase (EC 3.2.1.82); rhamnogalacturonase (EC 3.2.1.171); rhamnogalacturonan &alpha;-1,2-galacturonohydrolase (EC 3.2.1.173); endo-xylogalacturonan hydrolase (EC 3.2.1.-)	GH	Glycoside Hydrolases	40247.9
GH29	&alpha;-L-fucosidase (EC 3.2.1.51); &alpha;-1,3/1,4-L-fucosidase (EC 3.2.1.111)	GH	Glycoside Hydrolases	15034.2
GH3	&beta;-glucosidase (EC 3.2.1.21); xylan 1,4-&beta;-xylosidase (EC 3.2.1.37); &beta;-glucosylceramidase (EC 3.2.1.45); &beta;-N-acetylhexosaminidase (EC 3.2.1.52); &alpha;-L-arabinofuranosidase (EC 3.2.1.55); glucan 1,3-&beta;-glucosidase (EC 3.2.1.58); glucan 1,4-&beta;-glucosidase (EC 3.2.1.74); isoprimeverose-producing oligoxyloglucan hydrolase (EC 3.2.1.120); coniferin &beta;-glucosidase (EC 3…	GH	Glycoside Hydrolases	73511.4
GH30	endo-&beta;-1,4-xylanase (EC 3.2.1.8); &beta;-glucosidase (EC 3.2.1.21); &beta;-glucuronidase (EC 3.2.1.31); &beta;-xylosidase (EC 3.2.1.37); &beta;-fucosidase (EC 3.2.1.38); glucosylceramidase (EC 3.2.1.45); &beta;-1,6-glucanase (EC 3.2.1.75); glucuronoarabinoxylan endo-&beta;-1,4-xylanase (EC 3.2.1.136); endo-&beta;-1,6-galactanase (EC 3.2.1.164); [reducing end] &beta;-xylosidase (EC 3.2.1.-)	GH	Glycoside Hydrolases	8521.78
GH31	&alpha;-glucosidase (EC 3.2.1.20); &alpha;-galactosidase (EC 3.2.1.22); &alpha;-mannosidase (EC 3.2.1.24); &alpha;-1,3-glucosidase (EC 3.2.1.84); sucrase-isomaltase (EC 3.2.1.48) (EC 3.2.1.10); &alpha;-xylosidase (EC 3.2.1.177); &alpha;-glucan lyase (EC 4.2.2.13); isomaltosyltransferase (EC 2.4.1.-); oligosaccharide &alpha;-1,4-glucosyltransferase (EC 2.4.1.161); sulfoquinovosidase (EC 3.2.1.-)	GH	Glycoside Hydrolases	24597.2
GH32	invertase (EC 3.2.1.26); endo-inulinase (EC 3.2.1.7); &beta;-2,6-fructan 6-levanbiohydrolase (EC 3.2.1.64); endo-levanase (EC 3.2.1.65); exo-inulinase (EC 3.2.1.80); fructan &beta;-(2,1)-fructosidase/1-exohydrolase (EC 3.2.1.153); fructan &beta;-(2,6)-fructosidase/6-exohydrolase (EC 3.2.1.154); sucrose:sucrose 1-fructosyltransferase (EC 2.4.1.99); fructan:fructan 1-fructosyltransferase (EC 2.4.1.…	GH	Glycoside Hydrolases	17641.3
GH33	sialidase or neuraminidase (EC 3.2.1.18); trans-sialidase (EC 2.4.1.-); 2-keto-3-deoxynononic acid hydrolase (EC 3.2.1.-); anhydrosialidase (EC 4.2.2.15); 3-deoxy-D-manno-octulosonic-acid hydrolase (EC 3.2.1.-)	GH	Glycoside Hydrolases	5172.8
GH34	sialidase or neuraminidase (EC 3.2.1.18)	GH	Glycoside Hydrolases	442.644
GH35	&beta;-galactosidase (EC 3.2.1.23); exo-&beta;-glucosaminidase (EC 3.2.1.165); exo-&beta;-1,4-galactanase (EC 3.2.1.-); &beta;-1,3-galactosidase (EC 3.2.1.-)	GH	Glycoside Hydrolases	12970.7
GH36	&alpha;-galactosidase (EC 3.2.1.22); &alpha;-N-acetylgalactosaminidase (EC 3.2.1.49); stachyose synthase (EC 2.4.1.67); raffinose synthase (EC 2.4.1.82)	GH	Glycoside Hydrolases	14755.1
GH37	&alpha;,&alpha;-trehalase (EC 3.2.1.28).	GH	Glycoside Hydrolases	39.6439
GH38	&alpha;-mannosidase (EC 3.2.1.24); mannosyl-oligosaccharide &alpha;-1,2-mannosidase (EC 3.2.1.113); mannosyl-oligosaccharide &alpha;-1,3-1,6-mannosidase (EC 3.2.1.114); &alpha;-2-O-mannosylglycerate hydrolase (EC 3.2.1.170); mannosyl-oligosaccharide &alpha;-1,3-mannosidase (EC 3.2.1.-)	GH	Glycoside Hydrolases	2062.83
GH39	&alpha;-L-iduronidase (EC 3.2.1.76); &beta;-xylosidase (EC 3.2.1.37).	GH	Glycoside Hydrolases	905.324
GH4	maltose-6-phosphate glucosidase (EC 3.2.1.122); &alpha;-glucosidase (EC 3.2.1.20); &alpha;-galactosidase (EC 3.2.1.22); 6-phospho-&beta;-glucosidase (EC 3.2.1.86); &alpha;-glucuronidase (EC 3.2.1.139); &alpha;-galacturonase (EC 3.2.1.67); palatinase (EC 3.2.1.-)	GH	Glycoside Hydrolases	1401.13
GH42	&beta;-galactosidase (EC 3.2.1.23); &alpha;-L-arabinopyranosidase (EC 3.2.1.-)	GH	Glycoside Hydrolases	2553.7
GH43	&beta;-xylosidase (EC 3.2.1.37); &alpha;-L-arabinofuranosidase (EC 3.2.1.55); arabinanase (EC 3.2.1.99); xylanase (EC 3.2.1.8); galactan 1,3-&beta;-galactosidase (EC 3.2.1.145); &alpha;-1,2-L-arabinofuranosidase (EC 3.2.1.-); exo-&alpha;-1,5-L-arabinofuranosidase (EC 3.2.1.-); [inverting] exo-&alpha;-1,5-L-arabinanase (EC 3.2.1.-); &beta;-1,3-xylosidase (EC 3.2.1.-)	GH	Glycoside Hydrolases	93554.7
GH44	endoglucanase (EC 3.2.1.4); xyloglucanase (EC 3.2.1.151)	GH	Glycoside Hydrolases	368.212
GH45	endoglucanase (EC 3.2.1.4)	GH	Glycoside Hydrolases	256.498
GH46	chitosanase (EC 3.2.1.132)	GH	Glycoside Hydrolases	48.9518
GH47	&alpha;-mannosidase (EC 3.2.1.113)	GH	Glycoside Hydrolases	978.861
GH48	reducing end-acting cellobiohydrolase (EC 3.2.1.176); endo-&beta;-1,4-glucanase (EC 3.2.1.4); chitinase (EC 3.2.1.14)	GH	Glycoside Hydrolases	258.974
GH49	dextranase (EC 3.2.1.11); isopullulanase (EC 3.2.1.57); dextran 1,6-&alpha;-isomaltotriosidase (EC 3.2.1.95).	GH	Glycoside Hydrolases	1112.86
GH5	endo-&beta;-1,4-glucanase / cellulase (EC 3.2.1.4); endo-&beta;-1,4-xylanase (EC 3.2.1.8); &beta;-glucosidase (EC 3.2.1.21); &beta;-mannosidase (EC 3.2.1.25); &beta;-glucosylceramidase (EC 3.2.1.45); glucan &beta;-1,3-glucosidase (EC 3.2.1.58); licheninase (EC 3.2.1.73); exo-&beta;-1,4-glucanase / cellodextrinase (EC 3.2.1.74); glucan endo-1,6-&beta;-glucosidase (EC 3.2.1.75); mannan endo-&beta;-…	GH	Glycoside Hydrolases	29803.9
GH50	&beta;-agarase (EC 3.2.1.81).	GH	Glycoside Hydrolases	195.004
GH51	endoglucanase (EC 3.2.1.4); endo-&beta;-1,4-xylanase (EC 3.2.1.8); &beta;-xylosidase (EC 3.2.1.37); &alpha;-L-arabinofuranosidase (EC 3.2.1.55)	GH	Glycoside Hydrolases	21496
GH53	endo-&beta;-1,4-galactanase (EC 3.2.1.89).	GH	Glycoside Hydrolases	12572.1
GH54	&alpha;-L-arabinofuranosidase (EC 3.2.1.55); &beta;-xylosidase (EC 3.2.1.37).	GH	Glycoside Hydrolases	192.035
GH55	exo-&beta;-1,3-glucanase (EC 3.2.1.58); endo-&beta;-1,3-glucanase (EC 3.2.1.39)	GH	Glycoside Hydrolases	7125.74
GH57	&alpha;-amylase (EC 3.2.1.1); &alpha;-galactosidase (EC 3.2.1.22); amylopullulanase (EC 3.2.1.41); cyclomaltodextrinase (EC 3.2.1.54); branching enzyme (EC 2.4.1.18); 4-&alpha;-glucanotransferase (EC 2.4.1.25)	GH	Glycoside Hydrolases	10034.1
GH59	&beta;-galactosidase (EC 3.2.1.23); galactocerebrosidase (EC 3.2.1.46)	GH	Glycoside Hydrolases	329.624
GH6	endoglucanase (EC 3.2.1.4); cellobiohydrolase (EC 3.2.1.91)	GH	Glycoside Hydrolases	446.553
GH63	processing &alpha;-glucosidase (EC 3.2.1.106); &alpha;-1,3-glucosidase (EC 3.2.1.84); &alpha;-glucosidase (EC 3.2.1.20); mannosylglycerate &alpha;-mannosidase / mannosylglycerate hydrolase (EC 3.2.1.170)	GH	Glycoside Hydrolases	1302.46
GH64	&beta;-1,3-glucanase (EC 3.2.1.39)	GH	Glycoside Hydrolases	34.3973
GH65	&alpha;,&alpha;-trehalase (EC 3.2.1.28); maltose phosphorylase (EC 2.4.1.8); trehalose phosphorylase (EC 2.4.1.64); kojibiose phosphorylase (EC 2.4.1.230); trehalose-6-phosphate phosphorylase (EC 2.4.1.216); nigerose phosphorylase (EC 2.4.1.279); 3-O-&alpha;-glucopyranosyl-L-rhamnose phosphorylase (EC 2.4.1.282); 2-O-&alpha;-glucopyranosylglycerol: phosphate &beta;-glucosyltransferase (EC 2.4.1.-…	GH	Glycoside Hydrolases	2818.22
GH66	cycloisomaltooligosaccharide glucanotransferase (EC 2.4.1.248); dextranase (EC 3.2.1.11).	GH	Glycoside Hydrolases	2245.5
GH67	&alpha;-glucuronidase (EC 3.2.1.139); xylan &alpha;-1,2-glucuronidase (EC 3.2.1.131)	GH	Glycoside Hydrolases	4563.71
GH68	levansucrase (EC 2.4.1.10); &beta;-fructofuranosidase (EC 3.2.1.26); inulosucrase (EC 2.4.1.9).	GH	Glycoside Hydrolases	11.4516
GH7	endo-&beta;-1,4-glucanase (EC 3.2.1.4); reducing end-acting cellobiohydrolase (EC 3.2.1.176); chitosanase (EC 3.2.1.132); endo-&beta;-1,3-1,4-glucanase (EC 3.2.1.73)	GH	Glycoside Hydrolases	442.644
GH70	dextransucrase (EC 2.4.1.5); alternansucrase (EC 2.4.1.140); reuteransucrase (EC 2.4.1.-); &alpha;-4,6-glucanotransferase (EC 2.4.1.-); &alpha;-1,2-branched dextransucrase (EC 2.4.1.-); &alpha;-4,3-glucanotransferase (EC 2.4.1.-)	GH	Glycoside Hydrolases	28.1164
GH71	&alpha;-1,3-glucanase (EC 3.2.1.59).	GH	Glycoside Hydrolases	12.1149
GH72	&beta;-1,3-glucanosyltransglycosylase (EC 2.4.1.-)	GH	Glycoside Hydrolases	12005.5
GH73	lysozyme (EC 3.2.1.17); mannosyl-glycoprotein endo-&beta;-N-acetylglucosaminidase (EC 3.2.1.96); peptidoglycan hydrolase with endo-&beta;-N-acetylglucosaminidase specificity (EC 3.2.1.-)	GH	Glycoside Hydrolases	30916.6
GH74	endoglucanase (EC 3.2.1.4); oligoxyloglucan reducing end-specific cellobiohydrolase (EC 3.2.1.150); xyloglucanase (EC 3.2.1.151)	GH	Glycoside Hydrolases	381.394
GH75	chitosanase (EC 3.2.1.132)	GH	Glycoside Hydrolases	6.93314
GH76	&alpha;-1,6-mannanase (EC 3.2.1.101)	GH	Glycoside Hydrolases	1040.88
GH77	amylomaltase or 4-&alpha;-glucanotransferase (EC 2.4.1.25)	GH	Glycoside Hydrolases	15971.8
GH78	&alpha;-L-rhamnosidase (EC 3.2.1.40); rhamnogalacturonan &alpha;-L-rhamnohydrolase (EC 3.2.1.174); L-Rhap-&alpha;-1,3-D-Apif -specific &alpha;-1,3-L-rhamnosidase (EC 3.2.1.-)	GH	Glycoside Hydrolases	13725.3
GH79	&beta;-glucuronidase (EC 3.2.1.31); hyaluronoglucuronidase (EC 3.2.1.36); heparanase (EC 3.2.1.166); baicalin &beta;-glucuronidase (EC 3.2.1.167); &beta;-4-O-methyl-glucuronidase (EC 3.2.1.-)	GH	Glycoside Hydrolases	0.25444
GH8	chitosanase (EC 3.2.1.132); cellulase (EC 3.2.1.4); licheninase (EC 3.2.1.73); endo-1,4-&beta;-xylanase (EC 3.2.1.8); reducing-end-xylose releasing exo-oligoxylanase (EC 3.2.1.156)	GH	Glycoside Hydrolases	3339.41
GH81	endo-&beta;-1,3-glucanase (EC 3.2.1.39)	GH	Glycoside Hydrolases	104.366
GH83	neuraminidase (EC 3.2.1.18)	GH	Glycoside Hydrolases	442.644
GH84	N-acetyl &beta;-glucosaminidase (EC 3.2.1.52); hyaluronidase (EC 3.2.1.35); [protein]-3-O-(GlcNAc)-L-Ser/Thr &beta;-N-acetylglucosaminidase (EC 3.2.1.169)	GH	Glycoside Hydrolases	460.696
GH85	endo-&beta;-N-acetylglucosaminidase (EC 3.2.1.96)	GH	Glycoside Hydrolases	1838.67
GH86	&beta;-agarase (EC 3.2.1.81); &beta;-porphyranase (EC 3.2.1.178)	GH	Glycoside Hydrolases	134.745
GH87	mycodextranase (EC 3.2.1.61); &alpha;-1,3-glucanase (EC 3.2.1.59)	GH	Glycoside Hydrolases	32.4244
GH88	d-4,5-unsaturated &beta;-glucuronyl hydrolase (EC 3.2.1.-)	GH	Glycoside Hydrolases	2788.32
GH89	&alpha;-N-acetylglucosaminidase (EC 3.2.1.50)	GH	Glycoside Hydrolases	4895.49
GH9	endoglucanase (EC 3.2.1.4); endo-&beta;-1,3(4)-glucanase / lichenase-laminarinase (EC 3.2.1.6); &beta;-glucosidase (EC 3.2.1.21); lichenase / endo-&beta;-1,3-1,4-glucanase (EC 3.2.1.73); exo-&beta;-1,4-glucanase / cellodextrinase (EC 3.2.1.74); cellobiohydrolase (EC 3.2.1.91); xyloglucan-specific endo-&beta;-1,4-glucanase / endo-xyloglucanase (EC 3.2.1.151); exo-&beta;-glucosaminidase (EC 3.2.1.1…	GH	Glycoside Hydrolases	8912.06
GH91	inulin lyase [DFA-I-forming] (EC 4.2.2.17); inulin lyase [DFA-III-forming] (EC 4.2.2.18); difructofuranose 1,2':2,3' dianhydride hydrolase [DFA-IIIase] (EC 3.2.1.-)	GH	Glycoside Hydrolases	1250.78
GH92	mannosyl-oligosaccharide &alpha;-1,2-mannosidase (EC 3.2.1.113); mannosyl-oligosaccharide &alpha;-1,3-mannosidase (EC 3.2.1.-); mannosyl-oligosaccharide &alpha;-1,6-mannosidase (EC 3.2.1.-);&alpha;-mannosidase (EC 3.2.1.24); &alpha;-1,2-mannosidase (EC 3.2.1.-); &alpha;-1,3-mannosidase (EC 3.2.1.-); &alpha;-1,4-mannosidase (EC 3.2.1.-); mannosyl-1-phosphodiester &alpha;-1,P-mannosidase (EC 3.2.1.…	GH	Glycoside Hydrolases	20037.6
GH93	exo-&alpha;-L-1,5-arabinanase (EC 3.2.1.-)	GH	Glycoside Hydrolases	17.3088
GH94	cellobiose phosphorylase (EC 2.4.1.20); laminaribiose phosphorylase (EC 2.4.1.31); cellodextrin phosphorylase (EC 2.4.1.49); chitobiose phosphorylase (EC 2.4.1.-); cyclic &beta;-1,2-glucan synthase (EC 2.4.1.-); cellobionic acid phosphorylase (EC 2.4.1.321); &beta;-1,2-oligoglucan phosphorylase (EC 2.4.1.-)	GH	Glycoside Hydrolases	11066.8
GH95	&alpha;-L-fucosidase (EC 3.2.1.51); &alpha;-1,2-L-fucosidase (EC 3.2.1.63); &alpha;-L-galactosidase (EC 3.2.1.-)	GH	Glycoside Hydrolases	13386.4
GH97	glucoamylase (EC 3.2.1.3); &alpha;-glucosidase (EC 3.2.1.20); &alpha;-galactosidase (EC 3.2.1.22)	GH	Glycoside Hydrolases	26821.9
GH98	blood-group endo-&beta;-1,4-galactosidase (EC 3.2.1.102); blood group A- and B-cleaving endo-&beta;-1,4-galactosidase (EC 3.2.1.-); endo-&beta;-1,4-xylanase (EC 3.2.1.8); endo-&beta;-1,4-xylanase (EC 3.2.1.8)	GH	Glycoside Hydrolases	1747.21
GH99	glycoprotein endo-&alpha;-1,2-mannosidase (EC 3.2.1.130); mannan endo-1,2-&alpha;-mannanase (EC 3.2.1.-)	GH	Glycoside Hydrolases	37.7501
GT1	UDP-glucuronosyltransferase (EC 2.4.1.17); zeatin O-&beta;-xylosyltransferase (EC 2.4.2.40); 2-hydroxyacylsphingosine 1-&beta;-galactosyltransferase (EC 2.4.1.45); N-acylsphingosine galactosyltransferase (EC 2.4.1.47); flavonol 3-O-glucosyltransferase (EC 2.4.1.91); anthocyanidin 3-O-glucosyltransferase (EC 2.4.1.115); sinapate 1-glucosyltransferase (EC 2.4.1.120); indole-3-acetate &beta;-glucosy…	GT	Glycosyl Transferases	7888.22
GT10	galactoside &alpha;-1,3/1,4-L-fucosyltransferase (EC 2.4.1.65); galactoside &alpha;-1,3-L-fucosyltransferase (EC 2.4.1.152); glycoprotein &alpha;-1,3-L-fucosyltransferase (EC 2.4.1.214)	GT	Glycosyl Transferases	62.0024
GT100	&alpha;-sialyltransferase (EC 2.4.99.-)	GT	Glycosyl Transferases	504.314
GT101	glucosyltransferase (EC 2.4.1.-)	GT	Glycosyl Transferases	1027.44
GT102	dTDP-&beta;-L-Rhap : O-antigen-polysaccharide &alpha;-1,3-L-rhamnosyltransferase (EC 2.4.1.289)	GT	Glycosyl Transferases	36.1644
GT103	UDP-GlcpNAc: O-antigen-polysaccharide &beta;-1,4-N-acetylglucosaminyltransferase (EC 2.4.1.56)	GT	Glycosyl Transferases	36.1644
GT104	dTDP-&beta;-L-Rhap : arginine &alpha;-L-rhamnosyltransferase (EC 2.4.1.-)	GT	Glycosyl Transferases	421.399
GT11	GDP-L-Fuc: galactoside &alpha;-1,2-L-fucosyltransferase (EC 2.4.1.69); GDP-L-Fuc: &beta;-LacNac &alpha;-1,3-L-fucosyltransferase (EC 2.4.1.-)	GT	Glycosyl Transferases	4848
GT13	&alpha;-1,3-mannosyl-glycoprotein &beta;-1,2-N-acetylglucosaminyltransferase (EC 2.4.1.101)	GT	Glycosyl Transferases	492.314
GT14	&beta;-1,3-galactosyl-O-glycosyl-glycoprotein &beta;-1,6-N-acetylglucosaminyltransferase (EC 2.4.1.102); N-acetyllactosaminide &beta;-1,6-N-acetylglucosaminyltransferase (EC 2.4.1.150); protein O-&beta;-xylosyltransferase (EC 2.4.2.26); UDP-GlcA:arabinogalactan &beta;-glucuronosyltransferase (EC 2.4.1.-)	GT	Glycosyl Transferases	2028.16
GT17	&beta;-1,4-mannosyl-glycoprotein &beta;-1,4-N-acetylglucosaminyltransferase (EC 2.4.1.144).	GT	Glycosyl Transferases	1391.7
GT19	lipid-A-disaccharide synthase (EC 2.4.1.182).	GT	Glycosyl Transferases	7325.04
GT2	cellulose synthase (EC 2.4.1.12); chitin synthase (EC 2.4.1.16); dolichyl-phosphate &beta;-D-mannosyltransferase (EC 2.4.1.83); dolichyl-phosphate &beta;-glucosyltransferase (EC 2.4.1.117); N-acetylglucosaminyltransferase (EC 2.4.1.-); N-acetylgalactosaminyltransferase (EC 2.4.1.-); hyaluronan synthase (EC 2.4.1.212); chitin oligosaccharide synthase (EC 2.4.1.-); &beta;-1,3-glucan synthase (EC 2.…	GT	Glycosyl Transferases	128578
GT20	&alpha;,&alpha;-trehalose-phosphate synthase [UDP-forming] (EC 2.4.1.15); Glucosylglycerol-phosphate synthase (EC 2.4.1.213); trehalose-6-P phosphatase (EC 3.1.3.12); [retaining] GDP-valeniol: validamine 7-phosphate valeniolyltransferase (EC 2.-.-.-)	GT	Glycosyl Transferases	30.3779
GT21	UDP-Glc: ceramide &beta;-glucosyltransferase (EC 2.4.1.80).	GT	Glycosyl Transferases	37.9993
GT22	Dol-P-Man: Man6GlcNAc2-PP-Dol &alpha;-1,2-mannosyltransferase (EC 2.4.1.259); Dol-P-Man: Man8GlcNAc2-PP-Dol &alpha;-1,2-mannosyltransferase (EC 2.4.1.261); Dol-P-Man: Man2-GlcNAc-phosphatidylinositol &alpha;-1,2-mannosyltransferase (EC 2.4.1.-); Dol-P-Man: Man3-GlcNAc-phosphatidylinositol &alpha;-1,2-mannosyltransferase (EC 2.4.1.-)	GT	Glycosyl Transferases	532.211
GT23	N-acetyl-&beta;-D-glucosaminide &alpha;-1,6-L-fucosyltransferase (EC 2.4.1.68); chitin-oligosaccharide &alpha;-1,6-L-fucosyltransferase (EC 2.4.1.-)	GT	Glycosyl Transferases	4.28939
GT25	lipopolysaccharide &beta;-1,4-galactosyltransferase (EC 2.4.1.-); &beta;-1,3-glucosyltransferase (EC 2.4.1.-); &beta;-1,2-glucosyltransferase (EC 2.4.1.-); &beta;-1,2-galactosyltransferase (EC 2.4.1.-); LPS &beta;-1,4-galactosyltransferase (EC 2.4.1.-); occidiofungin &beta;-xylosyltransferase (EC 2.4.2.-); UDP-Gal:procollagen &beta;-galactosyltransferase (EC 2.4.1.50)	GT	Glycosyl Transferases	816.504
GT26	UDP-ManNAcA: &beta;-N-acetyl mannosaminuronyltransferase (EC 2.4.1.-); UDP-ManNAc: &beta;-N-acetyl-mannosaminyltransferase (EC 2.4.1.-); UDP-Glc: &beta;-1,4-glucosyltransferase (EC 2.4.1.-); &beta;-1,4-galactosyltransferase (EC 2.4.1.-)	GT	Glycosyl Transferases	15960.3
GT28	1,2-diacylglycerol 3-&beta;-galactosyltransferase (EC 2.4.1.46); 1,2-diacylglycerol 3-&beta;-glucosyltransferase (EC 2.4.1.157); UDP-GlcNAc: Und-PP-MurAc-pentapeptide &beta;-N-acetylglucosaminyltransferase (EC 2.4.1.227); digalactosyldiacylglycerol synthase (EC 2.4.1.241)	GT	Glycosyl Transferases	16530
GT29	sialyltransferase (EC 2.4.99.-); &beta;-galactoside &alpha;-2,6-sialyltransferase (EC 2.4.99.1); &alpha;-N-acetylgalactosaminide &alpha;-2,6-sialyltransferase (EC 2.4.99.3); &beta;-galactoside &alpha;-2,3-sialyltransferase (EC 2.4.99.4); N-acetyllactosaminide &alpha;-2,3-sialyltransferase (EC 2.4.99.6); (&alpha;-N-acetyl-neuraminyl-2,3-&beta;-galactosyl-1,3)-N-acetylgalactosaminide &alpha;-2,6-si…	GT	Glycosyl Transferases	495.167
GT3	glycogen synthase (EC 2.4.1.11).	GT	Glycosyl Transferases	5507.6
GT30	CMP-&beta;-KDO: &alpha;-3-deoxy-D-manno-octulosonic-acid (KDO) transferase (EC 2.4.99.-).	GT	Glycosyl Transferases	7537.64
GT31	N-acetyllactosaminide &beta;-1,3-N-acetylglucosaminyltransferase (EC 2.4.1.149); Glycoprotein-N-acetylgalactosamine 3-&beta;-galactosyltransferase (EC 2.4.1.122); fucose-specific &beta;-1,3-N-acetylglucosaminyltransferase (EC 2.4.1.-); globotriosylceramide &beta;-1,3-GalNAc transferase (EC 2.4.1.79); chondroitin synthase (&beta;-1,3-GlcUA and &beta;-1,4-GalNAc transferase (EC 2.4.1.175); chondroi…	GT	Glycosyl Transferases	442.644
GT32	&alpha;-1,6-mannosyltransferase (EC 2.4.1.-); &alpha;-1,4-N-acetylglucosaminyltransferase (EC 2.4.1.-); &alpha;-1,4-N-acetylgalactosaminyltransferase (EC 2.4.1.-);GDP-Man: inositol-phosphorylceramide transferase (EC 2.4.1.-); UDP-Gal: &beta;-galactoside &alpha;-1,4-galactosyltransferase (EC 2.4.1.-); UDP-Gal: lactose/N-acetyl-lactosamine &alpha;-1,4-galactosyltransferase (EC 2.4.1.-)	GT	Glycosyl Transferases	8167.14
GT34	UDP-Gal: galactomannan &alpha;-1,6-galactosyltransferase (EC 2.4.1.-); UDP-Xyl: xyloglucan &alpha;-1,6-xylosyltransferase (EC 2.4.2.39); &alpha;-1,2-galactosyltransferase (EC 2.4.1.-)	GT	Glycosyl Transferases	5.49756
GT35	glycogen or starch phosphorylase (EC 2.4.1.1).	GT	Glycosyl Transferases	16007.9
GT37	galactoside 2-L-fucosyltransferase (EC 2.4.1.69)	GT	Glycosyl Transferases	442.644
GT39	Dol-P-Man: protein &alpha;-mannosyltransferase (EC 2.4.1.109)	GT	Glycosyl Transferases	154.234
GT4	sucrose synthase (EC 2.4.1.13); sucrose-phosphate synthase (EC 2.4.1.14); &alpha;-glucosyltransferase (EC 2.4.1.52); lipopolysaccharide N-acetylglucosaminyltransferase (EC 2.4.1.56); phosphatidylinositol &alpha;-mannosyltransferase (EC 2.4.1.57); GDP-Man: Man1GlcNAc2-PP-dolichol &alpha;-1,3-mannosyltransferase (EC 2.4.1.132); GDP-Man: Man3GlcNAc2-PP-dolichol/Man4GlcNAc2-PP-dolichol &alpha;-1,2-ma…	GT	Glycosyl Transferases	38777.8
GT41	UDP-GlcNAc: peptide &beta;-N-acetylglucosaminyltransferase (EC 2.4.1.255); UDP-Glc: peptide N-&beta;-glucosyltransferase (EC 2.4.1.-)	GT	Glycosyl Transferases	1162.47
GT44	UDP-Glc: &alpha;-glucosyltransferase (EC 2.4.1.-); UDP-GlcNAc: &alpha;-N-acetylglucosaminyltransferase (EC 2.4.1.-).	GT	Glycosyl Transferases	0.0254733
GT47	heparan &beta;-glucuronyltransferase (EC 2.4.1.225); xyloglucan &beta;-galactosyltransferase (EC 2.4.1.-); heparan synthase (EC 2.4.1.-); arabinan &alpha;-L-arabinosyltransferase (EC 2.4.2.-).	GT	Glycosyl Transferases	9876.29
GT49	&beta;-1,3-N-acetylglucosaminyltransferase (EC 2.4.1.-).	GT	Glycosyl Transferases	4.77089
GT5	UDP-Glc: glycogen glucosyltransferase (EC 2.4.1.11); ADP-Glc: starch glucosyltransferase (EC 2.4.1.21); NDP-Glc: starch glucosyltransferase (EC 2.4.1.242); UDP-Glc: &alpha;-1,3-glucan synthase (EC 2.4.1.183) UDP-Glc: &alpha;-1,4-glucan synthase (EC 2.4.1.-)	GT	Glycosyl Transferases	11598.9
GT51	murein polymerase (EC 2.4.1.129).	GT	Glycosyl Transferases	34380
GT53	UDP-L-Ara: &alpha;-L-arabinosyltransferase (EC 2.4.2.-)	GT	Glycosyl Transferases	1.46855
GT56	TDP-Fuc4NAc: lipid II Fuc4NAc transferase (EC 2.4.1.-)	GT	Glycosyl Transferases	5.33295
GT6	&alpha;-1,3-galactosyltransferase (EC 2.4.1.87); &alpha;-1,3 N-acetylgalactosaminyltransferase (EC 2.4.1.40); &alpha;-galactosyltransferase (EC 2.4.1.37); globoside &alpha;-N-acetylgalactosaminyltransferase (EC 2.4.1.88).	GT	Glycosyl Transferases	256.83
GT66	dolichyl-diphosphooligosaccharide芒鈧€漰rotein glycotransferase (EC 2.4.99.18); undecaprenyl-diphosphooligosaccharide芒鈧€漰rotein glycotransferase (EC 2.4.99.19)	GT	Glycosyl Transferases	8397.71
GT7	lactose synthase (EC 2.4.1.22); &beta;-N-acetylglucosaminyl-glycopeptide &beta;-1,4-galactosyltransferase (EC 2.4.1.38); N-acetyllactosamine synthase (EC 2.4.1.90); xylosylprotein &beta;-4-galactosyltransferase (EC 2.4.1.133); UDP-Gal: neolactotriaosylceramide &beta;-1,4-galactosyltransferase (EC 2.4.1.275); &beta;-1,4-N-acetylglucosaminyltransferase (EC 2.4.1.-)	GT	Glycosyl Transferases	203.374
GT74	&alpha;-1,2-L-fucosyltransferase (EC 2.4.1.69)	GT	Glycosyl Transferases	98.4391
GT77	&alpha;-xylosyltransferase (EC 2.4.2.39); &alpha;-1,3-galactosyltransferase (EC 2.4.1.37); arabinosyltransferase (EC 2.4.2.-); arabinosyltransferase (EC 2.4.2.-)	GT	Glycosyl Transferases	24.1729
GT8	lipopolysaccharide &alpha;-1,3-galactosyltransferase (EC 2.4.1.44); UDP-Glc: (glucosyl)lipopolysaccharide &alpha;-1,2-glucosyltransferase (EC 2.4.1.-); lipopolysaccharide glucosyltransferase 1 (EC 2.4.1.58); glycogenin glucosyltransferase (EC 2.4.1.186); inositol 1-&alpha;-galactosyltransferase (galactinol synthase) (EC 2.4.1.123); homogalacturonan &alpha;-1,4-galacturonosyltransferase (EC 2.4.1.…	GT	Glycosyl Transferases	11573
GT80	&beta;-galactoside &alpha;-2,6-sialyltransferase (EC 2.4.99.1); &beta;-galactoside &alpha;-2,3-sialyltransferase (EC 2.4.99.4)	GT	Glycosyl Transferases	0.808405
GT81	NDP-Glc: glucosyl-3-phosphoglycerate synthase (EC 2.4.1.-); NDP-Man: mannosyl-3-phosphoglycerate synthase (EC 2.4.1.-);ADP-Glc: glucosyl-2-glycerate synthase (EC 2.4.1.-)	GT	Glycosyl Transferases	269.898
GT82	UDP-GalNAc: &beta;-1,4-N-acetylgalactosaminyltransferase (EC 2.4.1.-)	GT	Glycosyl Transferases	12.6131
GT83	undecaprenyl phosphate-&alpha;-L-Ara4N: 4-amino-4-deoxy-&beta;-L-arabinosyltransferase (EC 2.4.2.43); dodecaprenyl phosphate-&beta;-galacturonic acid: lipopolysaccharide core &alpha;-galacturonosyl transferase (EC 2.4.1.-)	GT	Glycosyl Transferases	5301.69
GT84	cyclic &beta;-1,2-glucan synthase (EC 2.4.1.-);	GT	Glycosyl Transferases	1916.04
GT87	polyprenol-P-Man: &alpha;-1,2-mannosyltransferase (EC 2.4.1.-)	GT	Glycosyl Transferases	3071.82
GT89	&beta;-D-arabinofuranosyl-1-monophosphoryldecaprenol : arabinan &beta;-1,2-arabinofuranosyltransferase (EC 2.4.2.-)	GT	Glycosyl Transferases	5.15141
GT9	lipopolysaccharide N-acetylglucosaminyltransferase (EC 2.4.1.56); heptosyltransferase (EC 2.4.-.-).	GT	Glycosyl Transferases	13571.1
GT90	UDP-Xyl: (mannosyl) glucuronoxylomannan/galactoxylomannan &beta;-1,2-xylosyltransferase (EC 2.4.2.-); UDP-Glc: protein O-&beta;-glucosyltransferase (EC 2.4.1.-); UDP-Xyl: protein O-&beta;-xylosyltransferase (EC 2.4.2.-)	GT	Glycosyl Transferases	122.481
GT94	GDP-Man: GlcA-&beta;-1,2-Man-&alpha;-1,3-Glc-&beta;-1,4-Glc-&alpha;-1-PP-undecaprenol &beta;-1,4-mannosyltransferase (EC 2.4.1.251)	GT	Glycosyl Transferases	11.5249
GT96	UDP-Gal: peptidyl serine &alpha;-galactosyltransferase (EC 2.4.1.-)	GT	Glycosyl Transferases	87.1794
GT99	CMP-&beta;-KDO 3-deoxy-&beta;-D-manno-oct-2-ulosonic acid transferase (EC 2.4.99.-)	GT	Glycosyl Transferases	553.273
PL1	pectate lyase (EC 4.2.2.2); exo-pectate lyase (EC 4.2.2.9); pectin lyase (EC 4.2.2.10).	PL	Polysaccharide Lyases	16554.5
PL10	pectate lyase (EC 4.2.2.2)	PL	Polysaccharide Lyases	3270.58
PL11	rhamnogalacturonan endolyase (EC 4.2.2.23); rhamnogalacturonan exolyase (EC 4.2.2.24)	PL	Polysaccharide Lyases	6909.53
PL12	heparin-sulfate lyase (EC 4.2.2.8)	PL	Polysaccharide Lyases	396.325
PL14	alginate lyase (EC 4.2.2.3); exo-oligoalginate lyase (EC 4.2.2.-); &beta;-1,4-glucuronan lyase (EC 4.2.2.14)	PL	Polysaccharide Lyases	32.7961
PL15	oligo-alginate lyase (EC 4.2.2.-); alginate lyase (EC 4.2.2.3)	PL	Polysaccharide Lyases	175.969
PL16	hyaluronan lyase (EC 4.2.2.1).	PL	Polysaccharide Lyases	8.07487
PL17	alginate lyase (EC 4.2.2.3); oligoalginate lyase (EC 4.2.2.-)	PL	Polysaccharide Lyases	56.1361
PL21	heparin lyase (EC 4.2.2.7); heparin-sulfate lyase (EC 4.2.2.8); acharan-sulfate lyase (EC 4.2.2.-)	PL	Polysaccharide Lyases	66.0498
PL22	oligogalacturonate lyase / oligogalacturonide lyase (EC 4.2.2.6)	PL	Polysaccharide Lyases	779.642
PL26	rhamnogalacturonan exolyase (EC 4.2.2.24).	PL	Polysaccharide Lyases	536.907
PL27	L-rhamnose-&alpha;-1,4-D-glucuronate lyase (EC 4.2.2.-).	PL	Polysaccharide Lyases	98.5843
PL4	rhamnogalacturonan endolyase (EC 4.2.2.23).	PL	Polysaccharide Lyases	48.7938
PL6	alginate lyase (EC 4.2.2.3); chondroitinase B (EC 4.2.2.19); MG-specific alginate lyase (EC 4.2.2.-)	PL	Polysaccharide Lyases	22.568
PL7	poly(&beta;-mannuronate) lyase / M-specific alginate lyase (EC 4.2.2.3); &alpha;-L-guluronate lyase / G-specific alginate lyase (EC 4.2.2.11); poly-(MG)-lyase / MG-specific alginate lyase (EC 4.2.2.-)	PL	Polysaccharide Lyases	60.4622
PL8	hyaluronate lyase (EC 4.2.2.1); chondroitin AC lyase (EC 4.2.2.5); xanthan lyase (EC 4.2.2.12); chondroitin ABC lyase (EC 4.2.2.20)	PL	Polysaccharide Lyases	1673.49
PL9	pectate lyase (EC 4.2.2.2); exopolygalacturonate lyase (EC 4.2.2.9); thiopeptidoglycan lyase (EC 4.2.2.-).	PL	Polysaccharide Lyases	1235.78
